# Supplementary material for: Design of Na3MnZr(PO4)3/Carbon Nanofiber Free-Standing Cathodes for Sodium-Ion Batteries with Enhanced Electrochemical Performances through Different Electrospinning Approaches
Source: Molecules. 2024 Apr 20;29(8):1885. doi: 10.3390/molecules29081885 (PMC11053439; doi:10.3390/molecules29081885)
Supplement: Supplementary file 1 [file molecules-29-01885-s001.zip]

Archive with 1 entries (1 files):
- molecules-2946456-supplementary.pdf
